# Supplementary material for: The Tsetse Fly Displays an Attenuated Immune Response to Its Secondary Symbiont, Sodalis glossinidius
Source: Front Microbiol. 2019 Jul 24;10:1650. doi: 10.3389/fmicb.2019.01650 (PMC6668328; doi:10.3389/fmicb.2019.01650)
Supplement: Supplementary file 7 [file Table_7.XLSX]

## Sheet: All
Additional file 9 - List of differentially expressed genes between 10-day old GmmSod+ versus GmmSod- flies
Transcript Id (Vectorbase)	DESeq2				Vectorbase	Blast2GO and Flybase							InterPro
	Base Mean	log2FoldChange	pvalue	padj	Description Vectorbase	Description Blast2Go	Flybase Name	e-Value	sim mean	#GO	GO IDs	GO Names	InterPro GO IDs	InterPro GO Names
GMOY008228	178.466	-3.33124	2.39103e-33	2.58949e-29	hypothetical protein	Cp1 gene product	Cysteine proteinase-1	3.34553e-09	53.57	3	P:GO:0006508; F:GO:0008234; C:GO:0044444	P:proteolysis; F:cysteine-type peptidase activity; C:cytoplasmic part	F:GO:0004190; P:GO:0006508	F:aspartic-type endopeptidase activity; P:proteolysis
GMOY010416	9420.87	-1.67995	3.51532e-13	1.90354e-09	hypothetical protein	---NA---	---NA---	---NA---	---NA---	---NA---	---NA---	---NA---	P:GO:0006024; P:GO:0006486; P:GO:0015012; F:GO:0015020; C:GO:0016021; F:GO:0016757	P:glycosaminoglycan biosynthetic process; P:protein glycosylation; P:heparan sulfate proteoglycan biosynthetic process; F:glucuronosyltransferase activity; C:integral component of membrane; F:transferase activity, transferring glycosyl groups
GMOY010423	174.474	-1.62251	7.3834e-09	2.66541e-05	hypothetical protein	---NA---	---NA---	---NA---	---NA---	---NA---	---NA---	---NA---	C:GO:0016020; F:GO:0016263; P:GO:0016266; F:GO:0016757	C:membrane; F:glycoprotein-N-acetylgalactosamine 3-beta-galactosyltransferase activity; P:O-glycan processing; F:transferase activity, transferring glycosyl groups
GMOY005425	327.603	-1.61274	1.67608e-08	4.53798e-05	hypothetical protein	---NA---	---NA---	---NA---	---NA---	---NA---	---NA---	---NA---	no GO terms	no GO terms
GMOY005345	27.3118	-1.36127	1.82946e-06	0.00268364	hypothetical protein	Bace gene product	beta-site APP-cleaving enzyme	1.88861e-143	68.54	3	P:GO:0006508; P:GO:0030163; F:GO:1902944	P:proteolysis; P:protein catabolic process; F:aspartic-type endopeptidase activity involved in amyloid precursor protein catabolic process	C:GO:0016021; P:GO:0055085	C:integral component of membrane; P:transmembrane transport
GMOY002961	550.229	-1.33028	2.41045e-08	5.22104e-05	hypothetical protein	ND-19 gene product	NADH dehydrogenase (ubiquinone) 19 kDa subunit	4.15908e-27	67.78	4	C:GO:0005743; F:GO:0016491; P:GO:0055114; C:GO:0070469	C:mitochondrial inner membrane; F:oxidoreductase activity; P:oxidation-reduction process; C:respiratory chain	no GO terms	no GO terms
GMOY005321	455.886	-1.32321	3.06383e-06	0.00331812	Cuticular protein 49Aa	Cpr49Aa gene product	Collagen type IV alpha 1	4.01315e-45	81.3	3	F:GO:0008010; C:GO:0031012; P:GO:0040003	F:structural constituent of chitin-based larval cuticle; C:extracellular matrix; P:chitin-based cuticle development	no GO terms	no GO terms
GMOY005586	549.62	-1.29623	4.11424e-06	0.00405066	hypothetical protein	CG11584 gene product	---NA---	4.36894e-21	56.76	---NA---	---NA---	---NA---	F:GO:0008168	F:methyltransferase activity
GMOY012949	267.621	-1.25957	1.07577e-05	0.00685332	RNase MRP	---NA---	---NA---	---NA---	---NA---	---NA---	---NA---	---NA---	C:GO:0005576; P:GO:0006030; F:GO:0008061	C:extracellular region; P:chitin metabolic process; F:chitin binding
GMOY003815	56.0826	-1.21779	2.21775e-05	0.0126412	hypothetical protein	---NA---	---NA---	---NA---	---NA---	---NA---	---NA---	---NA---	no GO terms	no GO terms
GMOY003253	256.262	-1.16258	4.33153e-05	0.0203959	hypothetical protein	---NA---	---NA---	---NA---	---NA---	---NA---	---NA---	---NA---	no GO terms	no GO terms
GMOY005934	176.928	-1.15809	8.35916e-06	0.00587953	hypothetical protein	CG5618 gene product	---NA---	0	72.91	7	F:GO:0004068; F:GO:0004351; P:GO:0006212; P:GO:0007632; P:GO:0019483; F:GO:0030170; P:GO:0048066	F:aspartate 1-decarboxylase activity; F:glutamate decarboxylase activity; P:uracil catabolic process; P:visual behavior; P:beta-alanine biosynthetic process; F:pyridoxal phosphate binding; P:developmental pigmentation	no GO terms	no GO terms
GMOY004893	456.832	-1.15583	4.01534e-05	0.0197664	obstructor-B	obst-B gene product	obstructor-B	1.41588e-150	67.5	7	C:GO:0005615; P:GO:0006030; F:GO:0008061; P:GO:0008362; P:GO:0010716; P:GO:0035151; P:GO:0040014	C:extracellular space; P:chitin metabolic process; F:chitin binding; P:chitin-based embryonic cuticle biosynthetic process; P:negative regulation of extracellular matrix disassembly; P:regulation of tube size, open tracheal system; P:regulation of multicellular organism growth	F:GO:0003824; F:GO:0016831; P:GO:0019752; F:GO:0030170	F:catalytic activity; F:carboxy-lyase activity; P:carboxylic acid metabolic process; F:pyridoxal phosphate binding
GMOY002893	305.978	-1.11418	8.68699e-05	0.0324414	Cuticular protein 62Bc	Cpr62Bc gene product	Cuticular protein 62Bc	9.09006e-38	91.54	3	F:GO:0008010; C:GO:0031012; P:GO:0040003	F:structural constituent of chitin-based larval cuticle; C:extracellular matrix; P:chitin-based cuticle development	no GO terms	no GO terms
GMOY000880	181.715	-1.10839	5.38191e-05	0.0233144	hypothetical protein	CG32036 gene product	---NA---	7.18131e-67	72.55	3	C:GO:0005576; P:GO:0006030; F:GO:0008061	C:extracellular region; P:chitin metabolic process; F:chitin binding	F:GO:0003995; F:GO:0016627; F:GO:0050660; P:GO:0055114	F:acyl-CoA dehydrogenase activity; F:oxidoreductase activity, acting on the CH-CH group of donors; F:flavin adenine dinucleotide binding; P:oxidation-reduction process
GMOY002922	12576.4	-1.1024	4.65021e-05	0.0209841	hypothetical protein	---NA---	---NA---	---NA---	---NA---	---NA---	---NA---	---NA---	F:GO:0032542; P:GO:0055114	F:sulfiredoxin activity; P:oxidation-reduction process
GMOY011005	55978.2	-1.0814	5.96473e-05	0.0248454	hypothetical protein	CG7214 gene product	---NA---	2.47208e-18	69.02	---NA---	---NA---	---NA---	no GO terms	no GO terms
GMOY002203	59.1277	-1.07275	0.00019018	0.0502355	hypothetical protein	reb gene product	rebuf	0	76.36	8	F:GO:0005515; C:GO:0005737; P:GO:0006035; P:GO:0006355; P:GO:0007185; C:GO:0016020; C:GO:0045177; P:GO:0060439	F:protein binding; C:cytoplasm; P:cuticle chitin biosynthetic process; P:regulation of transcription, DNA-templated; P:transmembrane receptor protein tyrosine phosphatase signaling pathway; C:membrane; C:apical part of cell; P:trachea morphogenesis	no GO terms	no GO terms
GMOY011836	10.2745	-1.05597	0.000230154	0.0579667	hypothetical protein	CG9044 gene product	---NA---	4.16011e-07	70.21	3	C:GO:0005737; P:GO:0008104; F:GO:0019901	C:cytoplasm; P:protein localization; F:protein kinase binding	no GO terms	no GO terms
GMOY006948	34.634	-1.05265	8.58052e-05	0.0324414	hypothetical protein	CG7460 gene product	---NA---	1.7598e-155	66.51	2	F:GO:0016491; P:GO:0055114	F:oxidoreductase activity; P:oxidation-reduction process	no GO terms	no GO terms
GMOY011003	21753.6	-1.04619	0.000273734	0.0617612	Adult cuticle protein 1	CG7203 gene product	---NA---	1.06306e-08	80	---NA---	---NA---	---NA---	F:GO:0016491; P:GO:0055114	F:oxidoreductase activity; P:oxidation-reduction process
GMOY000656	48.9813	-1.04235	9.02274e-05	0.0325721	hypothetical protein	CG7460 gene product	---NA---	1.17493e-158	66.95	2	F:GO:0016491; P:GO:0055114	F:oxidoreductase activity; P:oxidation-reduction process	F:GO:0016491; P:GO:0055114	F:oxidoreductase activity; P:oxidation-reduction process
GMOY008845	46.7958	-1.03655	0.000255468	0.0588664	hypothetical protein	CG6055 gene product	---NA---	2.44572e-149	80.73	1	F:GO:0030246	F:carbohydrate binding	F:GO:0015035; P:GO:0045041	F:protein disulfide oxidoreductase activity; P:protein import into mitochondrial intermembrane space
GMOY007523	14091.1	-1.0212	1.98238e-06	0.00268364	hypothetical protein	vkg gene product	viking	0	59.16	5	F:GO:0005201; C:GO:0005576; C:GO:0005581; P:GO:0009653; P:GO:0048731	F:extracellular matrix structural constituent; C:extracellular region; C:collagen trimer; P:anatomical structure morphogenesis; P:system development	no IPS match	no IPS match
GMOY009453	304.159	-1.01909	0.000155617	0.0468147	hypothetical protein	---NA---	---NA---	---NA---	---NA---	---NA---	---NA---	---NA---	no GO terms	no GO terms
GMOY000658	16.6742	-1.01791	0.000299759	0.0649278	Glucose dehydrogenase	Gld gene product	Glucose dehydrogenase	0	77.09	7	C:GO:0005576; P:GO:0006006; P:GO:0008364; F:GO:0016614; P:GO:0046693; F:GO:0050660; P:GO:0055114	C:extracellular region; P:glucose metabolic process; P:pupal chitin-based cuticle development; F:oxidoreductase activity, acting on CH-OH group of donors; P:sperm storage; F:flavin adenine dinucleotide binding; P:oxidation-reduction process	F:GO:0005201; F:GO:0005515; C:GO:0005581	F:extracellular matrix structural constituent; F:protein binding; C:collagen trimer
GMOY011006	22330.2	-1.0094	0.000404133	0.0767853	hypothetical protein	CG7203 gene product	---NA---	1.53387e-12	89.25	---NA---	---NA---	---NA---	no IPS match	no IPS match
GMOY011421	3631.01	-1.00924	0.000150212	0.0464798	hypothetical protein	CG6912 gene product	---NA---	8.05597e-63	48.29	---NA---	---NA---	---NA---	F:GO:0042302	F:structural constituent of cuticle
GMOY010591	110.923	-1.00657	0.000205093	0.0528847	hypothetical protein	---NA---	---NA---	---NA---	---NA---	---NA---	---NA---	---NA---	F:GO:0042302	F:structural constituent of cuticle
GMOY003814	45.0247	-1.00499	0.000336397	0.0700611	hypothetical protein	---NA---	---NA---	---NA---	---NA---	---NA---	---NA---	---NA---	no GO terms	no GO terms
GMOY000955	994.264	-0.995595	0.000188121	0.0502355	TH (tyrosine 3-monooxygenase)	ple gene product	pale	0	79.57	5	F:GO:0004511; F:GO:0005506; P:GO:0009072; P:GO:0042423; P:GO:0055114	F:tyrosine 3-monooxygenase activity; F:iron ion binding; P:aromatic amino acid family metabolic process; P:catecholamine biosynthetic process; P:oxidation-reduction process	F:GO:0003824; P:GO:0008152	F:catalytic activity; P:metabolic process
GMOY006910	68.1615	-0.989268	0.000461264	0.0818932	hypothetical protein	CG17321 gene product	---NA---	6.04281e-52	75	1	C:GO:0016020	C:membrane	P:GO:0002098; F:GO:0005515; C:GO:0033588	P:tRNA wobble uridine modification; F:protein binding; C:Elongator holoenzyme complex
GMOY001303	222.636	-0.979798	7.02674e-05	0.028185	hypothetical protein	Ccp84Ad gene product	Ccp84Ad	4.4426e-46	67.94	3	F:GO:0008010; C:GO:0031012; P:GO:0040003	F:structural constituent of chitin-based larval cuticle; C:extracellular matrix; P:chitin-based cuticle development	P:GO:0002098; F:GO:0005515; C:GO:0033588	P:tRNA wobble uridine modification; F:protein binding; C:Elongator holoenzyme complex
GMOY003590	17130.7	-0.969917	6.10797e-06	0.0050884	hypothetical protein	Col4a1 gene product	Collagen type IV alpha 1	0	60.05	8	F:GO:0005201; F:GO:0005515; C:GO:0005587; P:GO:0007391; P:GO:0035848; P:GO:0048621; P:GO:0055013; P:GO:0060729	F:extracellular matrix structural constituent; F:protein binding; C:collagen type IV trimer; P:dorsal closure; P:oviduct morphogenesis; P:post-embryonic digestive tract morphogenesis; P:cardiac muscle cell development; P:intestinal epithelial structure maintenance	F:GO:0016614; F:GO:0050660; P:GO:0055114	F:oxidoreductase activity, acting on CH-OH group of donors; F:flavin adenine dinucleotide binding; P:oxidation-reduction process
GMOY011420	4810.79	-0.95646	0.000293643	0.0649011	hypothetical protein	CG3984 gene product	---NA---	2.80377e-30	41.99	---NA---	---NA---	---NA---	no GO terms	no GO terms
GMOY011844	163.506	-0.956054	0.000440741	0.0795537	Glycoprotein-N-acetylgalactosamine 3-beta-galactosyltransferase 1	C1GalTA gene product	Core 1 Galactosyltransferase A	3.0525e-128	76.14	9	P:GO:0007528; P:GO:0009247; C:GO:0016021; F:GO:0016263; P:GO:0016267; P:GO:0021551; P:GO:0051489; P:GO:0055001; P:GO:1902037	P:neuromuscular junction development; P:glycolipid biosynthetic process; C:integral component of membrane; F:glycoprotein-N-acetylgalactosamine 3-beta-galactosyltransferase activity; P:O-glycan processing, core 1; P:central nervous system morphogenesis; P:regulation of filopodium assembly; P:muscle cell development; P:negative regulation of hematopoietic stem cell differentiation	no GO terms	no GO terms
GMOY010241	47.3258	-0.951651	0.000511603	0.0893656	hypothetical protein	CG9416 gene product	---NA---	1.46755e-132	78.98	1	C:GO:0016021	C:integral component of membrane	C:GO:0005634; P:GO:0006260	C:nucleus; P:DNA replication
GMOY005705	17.6469	-0.948152	0.000559816	0.0942567	Minichromosome maintenance	Mcm10 gene product	Minichromosome maintenance 10	0	77.08	12	F:GO:0003688; F:GO:0003697; F:GO:0005515; P:GO:0006270; P:GO:0030261; C:GO:0031298; P:GO:0035214; P:GO:0042023; P:GO:0045678; P:GO:0045931; P:GO:0070868; P:GO:1901693	F:DNA replication origin binding; F:single-stranded DNA binding; F:protein binding; P:DNA replication initiation; P:chromosome condensation; C:replication fork protection complex; P:eye-antennal disc development; P:DNA endoreduplication; P:positive regulation of R7 cell differentiation; P:positive regulation of mitotic cell cycle; P:heterochromatin organization involved in chromatin silencing; P:…	F:GO:0003677; F:GO:0005524; C:GO:0005634; P:GO:0006270; C:GO:0042555; P:GO:1905775	F:DNA binding; F:ATP binding; C:nucleus; P:DNA replication initiation; C:MCM complex; P:negative regulation of DNA helicase activity
GMOY005428	13882.7	-0.933538	0.0003719	0.0719227	hypothetical protein	---NA---	---NA---	---NA---	---NA---	---NA---	---NA---	---NA---	F:GO:0003677; F:GO:0003688; F:GO:0005524; C:GO:0005634; P:GO:0006270; C:GO:0042555	F:DNA binding; F:DNA replication origin binding; F:ATP binding; C:nucleus; P:DNA replication initiation; C:MCM complex
GMOY012359	43.6103	-0.927601	0.000345101	0.0705178	orc4 (Origin recognition complex subunit 4)	Orc4 gene product	Origin recognition complex subunit 4	0	78.25	3	F:GO:0003688; C:GO:0005664; P:GO:0006270	F:DNA replication origin binding; C:nuclear origin of replication recognition complex; P:DNA replication initiation	no GO terms	no GO terms
GMOY007787	1277.64	-0.924868	0.000249165	0.0588664	pericardin	prc gene product	pericardin	1.63589e-130	73.02	6	P:GO:0002009; P:GO:0007508; P:GO:0016477; C:GO:0031012; P:GO:0035088; P:GO:0061343	P:morphogenesis of an epithelium; P:larval heart development; P:cell migration; C:extracellular matrix; P:establishment or maintenance of apical/basal cell polarity; P:cell adhesion involved in heart morphogenesis	C:GO:0000808; F:GO:0003677; C:GO:0005634; P:GO:0006260	C:origin recognition complex; F:DNA binding; C:nucleus; P:DNA replication
GMOY008723	1133.28	-0.900161	0.000540142	0.0928529	ebony	e gene product	ebony	0	60.46	11	P:GO:0001692; F:GO:0003833; C:GO:0005737; P:GO:0006583; P:GO:0006633; F:GO:0015645; P:GO:0042417; P:GO:0043042; P:GO:0045475; P:GO:0048022; P:GO:0048082	P:histamine metabolic process; F:beta-alanyl-dopamine synthase activity; C:cytoplasm; P:melanin biosynthetic process from tyrosine; P:fatty acid biosynthetic process; F:fatty acid ligase activity; P:dopamine metabolic process; P:amino acid adenylylation by nonribosomal peptide synthase; P:locomotor rhythm; P:negative regulation of melanin biosynthetic process; P:regulation of adult chitin-contain…	C:GO:0016020	C:membrane
GMOY010334	2.28086	-0.895246	0.000254107	0.0588664	hypothetical protein	twf gene product	twinfilin	2.32641e-07	75	11	F:GO:0003779; C:GO:0005737; C:GO:0005886; P:GO:0007274; P:GO:0007298; P:GO:0008407; P:GO:0010591; P:GO:0016319; P:GO:0030042; P:GO:0030837; P:GO:0048488	F:actin binding; C:cytoplasm; C:plasma membrane; P:neuromuscular synaptic transmission; P:border follicle cell migration; P:chaeta morphogenesis; P:regulation of lamellipodium assembly; P:mushroom body development; P:actin filament depolymerization; P:negative regulation of actin filament polymerization; P:synaptic vesicle endocytosis	no GO terms	no GO terms
GMOY006205	182.53	-0.893531	2.37051e-06	0.00285251	DNA helicase	Mcm5 gene product	Minichromosome maintenance 5	0	70.65	5	F:GO:0003688; F:GO:0005524; C:GO:0005634; P:GO:0006270; C:GO:0042555	F:DNA replication origin binding; F:ATP binding; C:nucleus; P:DNA replication initiation; C:MCM complex	F:GO:0005515; C:GO:0005622; P:GO:0006355	F:protein binding; C:intracellular; P:regulation of transcription, DNA-templated
GMOY012033	556.454	-0.869208	0.000120603	0.0408165	hypothetical protein	CG14439 gene product	---NA---	0	68.78	19	C:GO:0005768; P:GO:0006897; P:GO:0007154; P:GO:0007617; C:GO:0016021; P:GO:0016043; P:GO:0040011; P:GO:0042063; P:GO:0043067; C:GO:0044446; P:GO:0048477; P:GO:0050793; P:GO:0051239; P:GO:0051649; P:GO:0051716; P:GO:0055085; P:GO:0065008; C:GO:0098588; C:GO:0098805	C:endosome; P:endocytosis; P:cell communication; P:mating behavior; C:integral component of membrane; P:cellular component organization; P:locomotion; P:gliogenesis; P:regulation of programmed cell death; C:intracellular organelle part; P:oogenesis; P:regulation of developmental process; P:regulation of multicellular organismal process; P:establishment of localization in cell; P:cellular response…	no IPS match	no IPS match
GMOY012080	903.785	-0.832929	0.000142047	0.0452463	small heat shock protein	Hsp23 gene product	Heat shock protein 23	1.66259e-41	61.12	10	P:GO:0001666; C:GO:0005759; P:GO:0006979; P:GO:0008340; P:GO:0009408; P:GO:0009631; P:GO:0042026; F:GO:0042802; F:GO:0051082; P:GO:0061077	P:response to hypoxia; C:mitochondrial matrix; P:response to oxidative stress; P:determination of adult lifespan; P:response to heat; P:cold acclimation; P:protein refolding; F:identical protein binding; F:unfolded protein binding; P:chaperone-mediated protein folding	P:GO:0008152; F:GO:0016758	P:metabolic process; F:transferase activity, transferring hexosyl groups
GMOY004335	156.655	-0.789425	0.00042575	0.0781503	Ugt58Fa	Ugt58Fa gene product	UDP-glycosyltransferase 58Fa	1.19306e-139	58.77	2	P:GO:0008152; F:GO:0016758	P:metabolic process; F:transferase activity, transferring hexosyl groups	F:GO:0005201; C:GO:0005581	F:extracellular matrix structural constituent; C:collagen trimer
GMOY006921	124.775	-0.786767	7.06937e-07	0.00127602	hypothetical protein	CG15387 gene product	---NA---	1.81313e-63	95	---NA---	---NA---	---NA---	F:GO:0042302	F:structural constituent of cuticle
GMOY006553	89.8077	-0.763756	0.000182393	0.0502355	DNA helicase	Mcm2 gene product	Minichromosome maintenance 2	0	74.41	6	F:GO:0003677; F:GO:0005524; C:GO:0005634; P:GO:0006270; C:GO:0042555; P:GO:1905775	F:DNA binding; F:ATP binding; C:nucleus; P:DNA replication initiation; C:MCM complex; P:negative regulation of DNA helicase activity	F:GO:0003993; F:GO:0016787; F:GO:0046872	F:acid phosphatase activity; F:hydrolase activity; F:metal ion binding
GMOY004459	185.803	-0.745455	0.000607188	0.0996341	Sulfiredoxin	CG6762 gene product	---NA---	2.34229e-54	83.62	6	F:GO:0005524; C:GO:0005737; F:GO:0032542; P:GO:0034599; P:GO:0055114; P:GO:0098869	F:ATP binding; C:cytoplasm; F:sulfiredoxin activity; P:cellular response to oxidative stress; P:oxidation-reduction process; P:cellular oxidant detoxification	no IPS match	no IPS match
GMOY007807	857.149	-0.720795	0.000251375	0.0588664	Heat shock protein 23	Hsp26 gene product	Heat shock protein 26	6.95416e-58	75.46	9	P:GO:0001666; F:GO:0003779; P:GO:0008340; P:GO:0009408; P:GO:0009631; F:GO:0017022; P:GO:0042026; F:GO:0051082; P:GO:0061077	P:response to hypoxia; F:actin binding; P:determination of adult lifespan; P:response to heat; P:cold acclimation; F:myosin binding; P:protein refolding; F:unfolded protein binding; P:chaperone-mediated protein folding	F:GO:0004867	F:serine-type endopeptidase inhibitor activity
GMOY011545	342.544	-0.714737	4.62457e-06	0.00417367	hypothetical protein	CG7950 gene product	---NA---	1.07632e-43	86.05	4	C:GO:0005622; F:GO:0015035; P:GO:0045041; P:GO:0055114	C:intracellular; F:protein disulfide oxidoreductase activity; P:protein import into mitochondrial intermembrane space; P:oxidation-reduction process	no IPS match	no IPS match
GMOY003830	8808.5	-0.703931	0.000363384	0.0715537	hypothetical protein	---NA---	---NA---	---NA---	---NA---	---NA---	---NA---	---NA---	no IPS match	no IPS match
GMOY008048	423.207	-0.667842	0.000356211	0.0714401	2-methoxy-6-polyprenyl-1,4-benzoquinol methylase, mitochondrial	CG2453 gene product	---NA---	1.41215e-155	78.36	3	C:GO:0005743; P:GO:0006744; F:GO:0043334	C:mitochondrial inner membrane; P:ubiquinone biosynthetic process; F:2-hexaprenyl-6-methoxy-1,4-benzoquinone methyltransferase activity	no IPS match	no IPS match
GMOY002641	220.003	-0.60589	0.000411236	0.0767877	hypothetical protein	BcDNA:GH02288 gene product	---NA---	2.46173e-157	59.83	8	C:GO:0000276; P:GO:0006024; P:GO:0006486; P:GO:0015012; F:GO:0015020; C:GO:0016021; F:GO:0016787; P:GO:1902600	C:mitochondrial proton-transporting ATP synthase complex, coupling factor F(o); P:glycosaminoglycan biosynthetic process; P:protein glycosylation; P:heparan sulfate proteoglycan biosynthetic process; F:glucuronosyltransferase activity; C:integral component of membrane; F:hydrolase activity; P:proton transmembrane transport	no IPS match	no IPS match
GMOY000693	6786.28	-0.590214	7.56398e-06	0.00585128	fat-spondin	fat-spondin gene product	fat-spondin	0	64.79	1	F:GO:0004867	F:serine-type endopeptidase inhibitor activity	no IPS match	no IPS match
GMOY009145	5743.95	-0.555936	0.000565714	0.0942567	prohibitin-like protein	Phb2 gene product	Prohibitin 2	2.91493e-157	93.65	1	C:GO:0016020	C:membrane	no GO terms	no GO terms
GMOY010923	523.008	-0.441226	3.53045e-05	0.018207	hypothetical protein	CG34428 gene product	---NA---	1.24416e-21	53.07	---NA---	---NA---	---NA---	no GO terms	no GO terms
GMOY004671	8724.53	-0.433977	0.000178474	0.0502355	IVD (Isovaleryl-CoA dehydrogenase)	CG6638 gene product	---NA---	0	73.38	5	C:GO:0005759; P:GO:0006552; F:GO:0008470; F:GO:0050660; P:GO:0055114	C:mitochondrial matrix; P:leucine catabolic process; F:isovaleryl-CoA dehydrogenase activity; F:flavin adenine dinucleotide binding; P:oxidation-reduction process	no GO terms	no GO terms
GMOY003264	2665.57	0.409823	8.68628e-06	0.00587953	Purple acid phosphatase	CG1637 gene product [alt 1]	---NA---	0	76.67	2	F:GO:0003993; F:GO:0046872	F:acid phosphatase activity; F:metal ion binding	no IPS match	no IPS match
GMOY002343	94.4272	0.919461	2.59901e-05	0.0140736	hypothetical protein	dup gene product	double parked	0	63.76	12	P:GO:0000076; P:GO:0000281; F:GO:0005515; C:GO:0005634; C:GO:0005657; C:GO:0005737; P:GO:0007307; P:GO:0019730; P:GO:0021782; P:GO:0042023; P:GO:0042065; P:GO:0051298	P:DNA replication checkpoint; P:mitotic cytokinesis; F:protein binding; C:nucleus; C:replication fork; C:cytoplasm; P:eggshell chorion gene amplification; P:antimicrobial humoral response; P:glial cell development; P:DNA endoreduplication; P:glial cell growth; P:centrosome duplication	no GO terms	no GO terms
GMOY004324	67.5004	0.950381	0.000129604	0.0425335	hypothetical protein	CG5880 gene product	---NA---	2.07372e-07	70.59	3	C:GO:0005794; P:GO:0018345; F:GO:0019706	C:Golgi apparatus; P:protein palmitoylation; F:protein-cysteine S-palmitoyltransferase activity	no IPS match	no IPS match
GMOY000093	39.9167	1.02366	0.00033558	0.0700611	hypothetical protein	CG33140 gene product	---NA---	2.94782e-60	47.11	3	F:GO:0003674; C:GO:0005575; P:GO:0008150	F:molecular_function; C:cellular_component; P:biological_process	no GO terms	no GO terms
GMOY004827	90.1438	1.02591	0.00011211	0.0391663	hypothetical protein	---NA---	---NA---	---NA---	---NA---	---NA---	---NA---	---NA---	no IPS match	no IPS match
GMOY000532	4613.2	1.02868	0.000162644	0.0476062	Elongator complex protein	Elp2 gene product	Elongator complex protein 2	0	59.15	18	C:GO:0000502; C:GO:0000776; P:GO:0002098; C:GO:0005634; C:GO:0005813; C:GO:0005874; C:GO:0005875; C:GO:0005938; P:GO:0006368; F:GO:0008017; P:GO:0031323; C:GO:0033588; P:GO:0043248; P:GO:0051171; P:GO:0060255; F:GO:0061133; F:GO:0070840; P:GO:0080090	C:proteasome complex; C:kinetochore; P:tRNA wobble uridine modification; C:nucleus; C:centrosome; C:microtubule; C:microtubule associated complex; C:cell cortex; P:transcription elongation from RNA polymerase II promoter; F:microtubule binding; P:regulation of cellular metabolic process; C:Elongator holoenzyme complex; P:proteasome assembly; P:regulation of nitrogen compound metabolic process; P:…	C:GO:0005576; P:GO:0006030; F:GO:0008061	C:extracellular region; P:chitin metabolic process; F:chitin binding
GMOY003954	19.7382	1.25425	1.14556e-05	0.00689243	hypothetical protein	Elp2 gene product	Elongator complex protein 2	4.09147e-87	53.53	6	P:GO:0002098; F:GO:0005515; C:GO:0005634; C:GO:0015630; C:GO:0033588; C:GO:0044430	P:tRNA wobble uridine modification; F:protein binding; C:nucleus; C:microtubule cytoskeleton; C:Elongator holoenzyme complex; C:cytoskeletal part	F:GO:0004497; F:GO:0004511; F:GO:0005506; P:GO:0009072; F:GO:0016714; P:GO:0042423; P:GO:0055114	F:monooxygenase activity; F:tyrosine 3-monooxygenase activity; F:iron ion binding; P:aromatic amino acid family metabolic process; F:oxidoreductase activity, acting on paired donors, with incorporation or reduction of molecular oxygen, reduced pteridine as one donor, and incorporation of one atom of oxygen; P:catecholamine biosynthetic process; P:oxidation-reduction process

## Sheet: Upregulated
Additional file 9 - List of differentially expressed genes between 10-day old GmmSod+ versus GmmSod- flies
Transcript Id (Vectorbase)	DESeq2				Vectorbase	Blast2GO and Flybase							InterPro
	Base Mean	log2FoldChange	pvalue	padj	Description Vectorbase	Description Blast2Go	Flybase Name	e-Value	sim mean	#GO	GO IDs	GO Names	InterPro GO IDs	InterPro GO Names
GMOY003264	2665.57	0.409823	8.68628e-06	0.00587953	Purple acid phosphatase	CG1637 gene product [alt 1]	---NA---	0	76.67	2	F:GO:0003993; F:GO:0046872	F:acid phosphatase activity; F:metal ion binding	no IPS match	no IPS match
GMOY002343	94.4272	0.919461	2.59901e-05	0.0140736	hypothetical protein	dup gene product	double parked	0	63.76	12	P:GO:0000076; P:GO:0000281; F:GO:0005515; C:GO:0005634; C:GO:0005657; C:GO:0005737; P:GO:0007307; P:GO:0019730; P:GO:0021782; P:GO:0042023; P:GO:0042065; P:GO:0051298	P:DNA replication checkpoint; P:mitotic cytokinesis; F:protein binding; C:nucleus; C:replication fork; C:cytoplasm; P:eggshell chorion gene amplification; P:antimicrobial humoral response; P:glial cell development; P:DNA endoreduplication; P:glial cell growth; P:centrosome duplication	no GO terms	no GO terms
GMOY004324	67.5004	0.950381	0.000129604	0.0425335	hypothetical protein	CG5880 gene product	---NA---	2.07372e-07	70.59	3	C:GO:0005794; P:GO:0018345; F:GO:0019706	C:Golgi apparatus; P:protein palmitoylation; F:protein-cysteine S-palmitoyltransferase activity	no IPS match	no IPS match
GMOY000093	39.9167	1.02366	0.00033558	0.0700611	hypothetical protein	CG33140 gene product	---NA---	2.94782e-60	47.11	3	F:GO:0003674; C:GO:0005575; P:GO:0008150	F:molecular_function; C:cellular_component; P:biological_process	no GO terms	no GO terms
GMOY004827	90.1438	1.02591	0.00011211	0.0391663	hypothetical protein	---NA---	---NA---	---NA---	---NA---	---NA---	---NA---	---NA---	no IPS match	no IPS match
GMOY000532	4613.2	1.02868	0.000162644	0.0476062	Elongator complex protein	Elp2 gene product	Elongator complex protein 2	0	59.15	18	C:GO:0000502; C:GO:0000776; P:GO:0002098; C:GO:0005634; C:GO:0005813; C:GO:0005874; C:GO:0005875; C:GO:0005938; P:GO:0006368; F:GO:0008017; P:GO:0031323; C:GO:0033588; P:GO:0043248; P:GO:0051171; P:GO:0060255; F:GO:0061133; F:GO:0070840; P:GO:0080090	C:proteasome complex; C:kinetochore; P:tRNA wobble uridine modification; C:nucleus; C:centrosome; C:microtubule; C:microtubule associated complex; C:cell cortex; P:transcription elongation from RNA polymerase II promoter; F:microtubule binding; P:regulation of cellular metabolic process; C:Elongator holoenzyme complex; P:proteasome assembly; P:regulation of nitrogen compound metabolic process; P:…	C:GO:0005576; P:GO:0006030; F:GO:0008061	C:extracellular region; P:chitin metabolic process; F:chitin binding
GMOY003954	19.7382	1.25425	1.14556e-05	0.00689243	hypothetical protein	Elp2 gene product	Elongator complex protein 2	4.09147e-87	53.53	6	P:GO:0002098; F:GO:0005515; C:GO:0005634; C:GO:0015630; C:GO:0033588; C:GO:0044430	P:tRNA wobble uridine modification; F:protein binding; C:nucleus; C:microtubule cytoskeleton; C:Elongator holoenzyme complex; C:cytoskeletal part	F:GO:0004497; F:GO:0004511; F:GO:0005506; P:GO:0009072; F:GO:0016714; P:GO:0042423; P:GO:0055114	F:monooxygenase activity; F:tyrosine 3-monooxygenase activity; F:iron ion binding; P:aromatic amino acid family metabolic process; F:oxidoreductase activity, acting on paired donors, with incorporation or reduction of molecular oxygen, reduced pteridine as one donor, and incorporation of one atom of oxygen; P:catecholamine biosynthetic process; P:oxidation-reduction process

## Sheet: High Upregulated
Additional file 9 - List of differentially expressed genes between 10-day old GmmSod+ versus GmmSod- flies
Transcript Id (Vectorbase)	DESeq2				Vectorbase	Blast2GO and Flybase							InterPro
	Base Mean	log2FoldChange	pvalue	padj	Description Vectorbase	Description Blast2Go	Flybase Name	e-Value	sim mean	#GO	GO IDs	GO Names	InterPro GO IDs	InterPro GO Names
GMOY000093	39.9167	1.02366	0.00033558	0.0700611	hypothetical protein	CG33140 gene product	---NA---	2.94782e-60	47.11	3	F:GO:0003674; C:GO:0005575; P:GO:0008150	F:molecular_function; C:cellular_component; P:biological_process	no GO terms	no GO terms
GMOY004827	90.1438	1.02591	0.00011211	0.0391663	hypothetical protein	---NA---	---NA---	---NA---	---NA---	---NA---	---NA---	---NA---	no IPS match	no IPS match
GMOY000532	4613.2	1.02868	0.000162644	0.0476062	Elongator complex protein	Elp2 gene product	Elongator complex protein 2	0	59.15	18	C:GO:0000502; C:GO:0000776; P:GO:0002098; C:GO:0005634; C:GO:0005813; C:GO:0005874; C:GO:0005875; C:GO:0005938; P:GO:0006368; F:GO:0008017; P:GO:0031323; C:GO:0033588; P:GO:0043248; P:GO:0051171; P:GO:0060255; F:GO:0061133; F:GO:0070840; P:GO:0080090	C:proteasome complex; C:kinetochore; P:tRNA wobble uridine modification; C:nucleus; C:centrosome; C:microtubule; C:microtubule associated complex; C:cell cortex; P:transcription elongation from RNA polymerase II promoter; F:microtubule binding; P:regulation of cellular metabolic process; C:Elongator holoenzyme complex; P:proteasome assembly; P:regulation of nitrogen compound metabolic process; P:…	C:GO:0005576; P:GO:0006030; F:GO:0008061	C:extracellular region; P:chitin metabolic process; F:chitin binding
GMOY003954	19.7382	1.25425	1.14556e-05	0.00689243	hypothetical protein	Elp2 gene product	Elongator complex protein 2	4.09147e-87	53.53	6	P:GO:0002098; F:GO:0005515; C:GO:0005634; C:GO:0015630; C:GO:0033588; C:GO:0044430	P:tRNA wobble uridine modification; F:protein binding; C:nucleus; C:microtubule cytoskeleton; C:Elongator holoenzyme complex; C:cytoskeletal part	F:GO:0004497; F:GO:0004511; F:GO:0005506; P:GO:0009072; F:GO:0016714; P:GO:0042423; P:GO:0055114	F:monooxygenase activity; F:tyrosine 3-monooxygenase activity; F:iron ion binding; P:aromatic amino acid family metabolic process; F:oxidoreductase activity, acting on paired donors, with incorporation or reduction of molecular oxygen, reduced pteridine as one donor, and incorporation of one atom of oxygen; P:catecholamine biosynthetic process; P:oxidation-reduction process

## Sheet: Downregulated
Additional file 9 - List of differentially expressed genes between 10-day old GmmSod+ versus GmmSod- flies
Transcript Id (Vectorbase)	DESeq2				Vectorbase	Blast2GO and Flybase							InterPro
	Base Mean	log2FoldChange	pvalue	padj	Description Vectorbase	Description Blast2Go	Flybase Name	e-Value	sim mean	#GO	GO IDs	GO Names	InterPro GO IDs	InterPro GO Names
GMOY008228	178.466	-3.33124	2.39103e-33	2.58949e-29	hypothetical protein	Cp1 gene product	Cysteine proteinase-1	3.34553e-09	53.57	3	P:GO:0006508; F:GO:0008234; C:GO:0044444	P:proteolysis; F:cysteine-type peptidase activity; C:cytoplasmic part	F:GO:0004190; P:GO:0006508	F:aspartic-type endopeptidase activity; P:proteolysis
GMOY010416	9420.87	-1.67995	3.51532e-13	1.90354e-09	hypothetical protein	---NA---	---NA---	---NA---	---NA---	---NA---	---NA---	---NA---	P:GO:0006024; P:GO:0006486; P:GO:0015012; F:GO:0015020; C:GO:0016021; F:GO:0016757	P:glycosaminoglycan biosynthetic process; P:protein glycosylation; P:heparan sulfate proteoglycan biosynthetic process; F:glucuronosyltransferase activity; C:integral component of membrane; F:transferase activity, transferring glycosyl groups
GMOY010423	174.474	-1.62251	7.3834e-09	2.66541e-05	hypothetical protein	---NA---	---NA---	---NA---	---NA---	---NA---	---NA---	---NA---	C:GO:0016020; F:GO:0016263; P:GO:0016266; F:GO:0016757	C:membrane; F:glycoprotein-N-acetylgalactosamine 3-beta-galactosyltransferase activity; P:O-glycan processing; F:transferase activity, transferring glycosyl groups
GMOY005425	327.603	-1.61274	1.67608e-08	4.53798e-05	hypothetical protein	---NA---	---NA---	---NA---	---NA---	---NA---	---NA---	---NA---	no GO terms	no GO terms
GMOY005345	27.3118	-1.36127	1.82946e-06	0.00268364	hypothetical protein	Bace gene product	beta-site APP-cleaving enzyme	1.88861e-143	68.54	3	P:GO:0006508; P:GO:0030163; F:GO:1902944	P:proteolysis; P:protein catabolic process; F:aspartic-type endopeptidase activity involved in amyloid precursor protein catabolic process	C:GO:0016021; P:GO:0055085	C:integral component of membrane; P:transmembrane transport
GMOY002961	550.229	-1.33028	2.41045e-08	5.22104e-05	hypothetical protein	ND-19 gene product	NADH dehydrogenase (ubiquinone) 19 kDa subunit	4.15908e-27	67.78	4	C:GO:0005743; F:GO:0016491; P:GO:0055114; C:GO:0070469	C:mitochondrial inner membrane; F:oxidoreductase activity; P:oxidation-reduction process; C:respiratory chain	no GO terms	no GO terms
GMOY005321	455.886	-1.32321	3.06383e-06	0.00331812	Cuticular protein 49Aa	Cpr49Aa gene product	Collagen type IV alpha 1	4.01315e-45	81.3	3	F:GO:0008010; C:GO:0031012; P:GO:0040003	F:structural constituent of chitin-based larval cuticle; C:extracellular matrix; P:chitin-based cuticle development	no GO terms	no GO terms
GMOY005586	549.62	-1.29623	4.11424e-06	0.00405066	hypothetical protein	CG11584 gene product	---NA---	4.36894e-21	56.76	---NA---	---NA---	---NA---	F:GO:0008168	F:methyltransferase activity
GMOY012949	267.621	-1.25957	1.07577e-05	0.00685332	RNase MRP	---NA---	---NA---	---NA---	---NA---	---NA---	---NA---	---NA---	C:GO:0005576; P:GO:0006030; F:GO:0008061	C:extracellular region; P:chitin metabolic process; F:chitin binding
GMOY003815	56.0826	-1.21779	2.21775e-05	0.0126412	hypothetical protein	---NA---	---NA---	---NA---	---NA---	---NA---	---NA---	---NA---	no GO terms	no GO terms
GMOY003253	256.262	-1.16258	4.33153e-05	0.0203959	hypothetical protein	---NA---	---NA---	---NA---	---NA---	---NA---	---NA---	---NA---	no GO terms	no GO terms
GMOY005934	176.928	-1.15809	8.35916e-06	0.00587953	hypothetical protein	CG5618 gene product	---NA---	0	72.91	7	F:GO:0004068; F:GO:0004351; P:GO:0006212; P:GO:0007632; P:GO:0019483; F:GO:0030170; P:GO:0048066	F:aspartate 1-decarboxylase activity; F:glutamate decarboxylase activity; P:uracil catabolic process; P:visual behavior; P:beta-alanine biosynthetic process; F:pyridoxal phosphate binding; P:developmental pigmentation	no GO terms	no GO terms
GMOY004893	456.832	-1.15583	4.01534e-05	0.0197664	obstructor-B	obst-B gene product	obstructor-B	1.41588e-150	67.5	7	C:GO:0005615; P:GO:0006030; F:GO:0008061; P:GO:0008362; P:GO:0010716; P:GO:0035151; P:GO:0040014	C:extracellular space; P:chitin metabolic process; F:chitin binding; P:chitin-based embryonic cuticle biosynthetic process; P:negative regulation of extracellular matrix disassembly; P:regulation of tube size, open tracheal system; P:regulation of multicellular organism growth	F:GO:0003824; F:GO:0016831; P:GO:0019752; F:GO:0030170	F:catalytic activity; F:carboxy-lyase activity; P:carboxylic acid metabolic process; F:pyridoxal phosphate binding
GMOY002893	305.978	-1.11418	8.68699e-05	0.0324414	Cuticular protein 62Bc	Cpr62Bc gene product	Cuticular protein 62Bc	9.09006e-38	91.54	3	F:GO:0008010; C:GO:0031012; P:GO:0040003	F:structural constituent of chitin-based larval cuticle; C:extracellular matrix; P:chitin-based cuticle development	no GO terms	no GO terms
GMOY000880	181.715	-1.10839	5.38191e-05	0.0233144	hypothetical protein	CG32036 gene product	---NA---	7.18131e-67	72.55	3	C:GO:0005576; P:GO:0006030; F:GO:0008061	C:extracellular region; P:chitin metabolic process; F:chitin binding	F:GO:0003995; F:GO:0016627; F:GO:0050660; P:GO:0055114	F:acyl-CoA dehydrogenase activity; F:oxidoreductase activity, acting on the CH-CH group of donors; F:flavin adenine dinucleotide binding; P:oxidation-reduction process
GMOY002922	12576.4	-1.1024	4.65021e-05	0.0209841	hypothetical protein	---NA---	---NA---	---NA---	---NA---	---NA---	---NA---	---NA---	F:GO:0032542; P:GO:0055114	F:sulfiredoxin activity; P:oxidation-reduction process
GMOY011005	55978.2	-1.0814	5.96473e-05	0.0248454	hypothetical protein	CG7214 gene product	---NA---	2.47208e-18	69.02	---NA---	---NA---	---NA---	no GO terms	no GO terms
GMOY002203	59.1277	-1.07275	0.00019018	0.0502355	hypothetical protein	reb gene product	rebuf	0	76.36	8	F:GO:0005515; C:GO:0005737; P:GO:0006035; P:GO:0006355; P:GO:0007185; C:GO:0016020; C:GO:0045177; P:GO:0060439	F:protein binding; C:cytoplasm; P:cuticle chitin biosynthetic process; P:regulation of transcription, DNA-templated; P:transmembrane receptor protein tyrosine phosphatase signaling pathway; C:membrane; C:apical part of cell; P:trachea morphogenesis	no GO terms	no GO terms
GMOY011836	10.2745	-1.05597	0.000230154	0.0579667	hypothetical protein	CG9044 gene product	---NA---	4.16011e-07	70.21	3	C:GO:0005737; P:GO:0008104; F:GO:0019901	C:cytoplasm; P:protein localization; F:protein kinase binding	no GO terms	no GO terms
GMOY006948	34.634	-1.05265	8.58052e-05	0.0324414	hypothetical protein	CG7460 gene product	---NA---	1.7598e-155	66.51	2	F:GO:0016491; P:GO:0055114	F:oxidoreductase activity; P:oxidation-reduction process	no GO terms	no GO terms
GMOY011003	21753.6	-1.04619	0.000273734	0.0617612	Adult cuticle protein 1	CG7203 gene product	---NA---	1.06306e-08	80	---NA---	---NA---	---NA---	F:GO:0016491; P:GO:0055114	F:oxidoreductase activity; P:oxidation-reduction process
GMOY000656	48.9813	-1.04235	9.02274e-05	0.0325721	hypothetical protein	CG7460 gene product	---NA---	1.17493e-158	66.95	2	F:GO:0016491; P:GO:0055114	F:oxidoreductase activity; P:oxidation-reduction process	F:GO:0016491; P:GO:0055114	F:oxidoreductase activity; P:oxidation-reduction process
GMOY008845	46.7958	-1.03655	0.000255468	0.0588664	hypothetical protein	CG6055 gene product	---NA---	2.44572e-149	80.73	1	F:GO:0030246	F:carbohydrate binding	F:GO:0015035; P:GO:0045041	F:protein disulfide oxidoreductase activity; P:protein import into mitochondrial intermembrane space
GMOY007523	14091.1	-1.0212	1.98238e-06	0.00268364	hypothetical protein	vkg gene product	viking	0	59.16	5	F:GO:0005201; C:GO:0005576; C:GO:0005581; P:GO:0009653; P:GO:0048731	F:extracellular matrix structural constituent; C:extracellular region; C:collagen trimer; P:anatomical structure morphogenesis; P:system development	no IPS match	no IPS match
GMOY009453	304.159	-1.01909	0.000155617	0.0468147	hypothetical protein	---NA---	---NA---	---NA---	---NA---	---NA---	---NA---	---NA---	no GO terms	no GO terms
GMOY000658	16.6742	-1.01791	0.000299759	0.0649278	Glucose dehydrogenase	Gld gene product	Glucose dehydrogenase	0	77.09	7	C:GO:0005576; P:GO:0006006; P:GO:0008364; F:GO:0016614; P:GO:0046693; F:GO:0050660; P:GO:0055114	C:extracellular region; P:glucose metabolic process; P:pupal chitin-based cuticle development; F:oxidoreductase activity, acting on CH-OH group of donors; P:sperm storage; F:flavin adenine dinucleotide binding; P:oxidation-reduction process	F:GO:0005201; F:GO:0005515; C:GO:0005581	F:extracellular matrix structural constituent; F:protein binding; C:collagen trimer
GMOY011006	22330.2	-1.0094	0.000404133	0.0767853	hypothetical protein	CG7203 gene product	---NA---	1.53387e-12	89.25	---NA---	---NA---	---NA---	no IPS match	no IPS match
GMOY011421	3631.01	-1.00924	0.000150212	0.0464798	hypothetical protein	CG6912 gene product	---NA---	8.05597e-63	48.29	---NA---	---NA---	---NA---	F:GO:0042302	F:structural constituent of cuticle
GMOY010591	110.923	-1.00657	0.000205093	0.0528847	hypothetical protein	---NA---	---NA---	---NA---	---NA---	---NA---	---NA---	---NA---	F:GO:0042302	F:structural constituent of cuticle
GMOY003814	45.0247	-1.00499	0.000336397	0.0700611	hypothetical protein	---NA---	---NA---	---NA---	---NA---	---NA---	---NA---	---NA---	no GO terms	no GO terms
GMOY000955	994.264	-0.995595	0.000188121	0.0502355	TH (tyrosine 3-monooxygenase)	ple gene product	pale	0	79.57	5	F:GO:0004511; F:GO:0005506; P:GO:0009072; P:GO:0042423; P:GO:0055114	F:tyrosine 3-monooxygenase activity; F:iron ion binding; P:aromatic amino acid family metabolic process; P:catecholamine biosynthetic process; P:oxidation-reduction process	F:GO:0003824; P:GO:0008152	F:catalytic activity; P:metabolic process
GMOY006910	68.1615	-0.989268	0.000461264	0.0818932	hypothetical protein	CG17321 gene product	---NA---	6.04281e-52	75	1	C:GO:0016020	C:membrane	P:GO:0002098; F:GO:0005515; C:GO:0033588	P:tRNA wobble uridine modification; F:protein binding; C:Elongator holoenzyme complex
GMOY001303	222.636	-0.979798	7.02674e-05	0.028185	hypothetical protein	Ccp84Ad gene product	Ccp84Ad	4.4426e-46	67.94	3	F:GO:0008010; C:GO:0031012; P:GO:0040003	F:structural constituent of chitin-based larval cuticle; C:extracellular matrix; P:chitin-based cuticle development	P:GO:0002098; F:GO:0005515; C:GO:0033588	P:tRNA wobble uridine modification; F:protein binding; C:Elongator holoenzyme complex
GMOY003590	17130.7	-0.969917	6.10797e-06	0.0050884	hypothetical protein	Col4a1 gene product	Collagen type IV alpha 1	0	60.05	8	F:GO:0005201; F:GO:0005515; C:GO:0005587; P:GO:0007391; P:GO:0035848; P:GO:0048621; P:GO:0055013; P:GO:0060729	F:extracellular matrix structural constituent; F:protein binding; C:collagen type IV trimer; P:dorsal closure; P:oviduct morphogenesis; P:post-embryonic digestive tract morphogenesis; P:cardiac muscle cell development; P:intestinal epithelial structure maintenance	F:GO:0016614; F:GO:0050660; P:GO:0055114	F:oxidoreductase activity, acting on CH-OH group of donors; F:flavin adenine dinucleotide binding; P:oxidation-reduction process
GMOY011420	4810.79	-0.95646	0.000293643	0.0649011	hypothetical protein	CG3984 gene product	---NA---	2.80377e-30	41.99	---NA---	---NA---	---NA---	no GO terms	no GO terms
GMOY011844	163.506	-0.956054	0.000440741	0.0795537	Glycoprotein-N-acetylgalactosamine 3-beta-galactosyltransferase 1	C1GalTA gene product	Core 1 Galactosyltransferase A	3.0525e-128	76.14	9	P:GO:0007528; P:GO:0009247; C:GO:0016021; F:GO:0016263; P:GO:0016267; P:GO:0021551; P:GO:0051489; P:GO:0055001; P:GO:1902037	P:neuromuscular junction development; P:glycolipid biosynthetic process; C:integral component of membrane; F:glycoprotein-N-acetylgalactosamine 3-beta-galactosyltransferase activity; P:O-glycan processing, core 1; P:central nervous system morphogenesis; P:regulation of filopodium assembly; P:muscle cell development; P:negative regulation of hematopoietic stem cell differentiation	no GO terms	no GO terms
GMOY010241	47.3258	-0.951651	0.000511603	0.0893656	hypothetical protein	CG9416 gene product	---NA---	1.46755e-132	78.98	1	C:GO:0016021	C:integral component of membrane	C:GO:0005634; P:GO:0006260	C:nucleus; P:DNA replication
GMOY005705	17.6469	-0.948152	0.000559816	0.0942567	Minichromosome maintenance	Mcm10 gene product	Minichromosome maintenance 10	0	77.08	12	F:GO:0003688; F:GO:0003697; F:GO:0005515; P:GO:0006270; P:GO:0030261; C:GO:0031298; P:GO:0035214; P:GO:0042023; P:GO:0045678; P:GO:0045931; P:GO:0070868; P:GO:1901693	F:DNA replication origin binding; F:single-stranded DNA binding; F:protein binding; P:DNA replication initiation; P:chromosome condensation; C:replication fork protection complex; P:eye-antennal disc development; P:DNA endoreduplication; P:positive regulation of R7 cell differentiation; P:positive regulation of mitotic cell cycle; P:heterochromatin organization involved in chromatin silencing; P:…	F:GO:0003677; F:GO:0005524; C:GO:0005634; P:GO:0006270; C:GO:0042555; P:GO:1905775	F:DNA binding; F:ATP binding; C:nucleus; P:DNA replication initiation; C:MCM complex; P:negative regulation of DNA helicase activity
GMOY005428	13882.7	-0.933538	0.0003719	0.0719227	hypothetical protein	---NA---	---NA---	---NA---	---NA---	---NA---	---NA---	---NA---	F:GO:0003677; F:GO:0003688; F:GO:0005524; C:GO:0005634; P:GO:0006270; C:GO:0042555	F:DNA binding; F:DNA replication origin binding; F:ATP binding; C:nucleus; P:DNA replication initiation; C:MCM complex
GMOY012359	43.6103	-0.927601	0.000345101	0.0705178	orc4 (Origin recognition complex subunit 4)	Orc4 gene product	Origin recognition complex subunit 4	0	78.25	3	F:GO:0003688; C:GO:0005664; P:GO:0006270	F:DNA replication origin binding; C:nuclear origin of replication recognition complex; P:DNA replication initiation	no GO terms	no GO terms
GMOY007787	1277.64	-0.924868	0.000249165	0.0588664	pericardin	prc gene product	pericardin	1.63589e-130	73.02	6	P:GO:0002009; P:GO:0007508; P:GO:0016477; C:GO:0031012; P:GO:0035088; P:GO:0061343	P:morphogenesis of an epithelium; P:larval heart development; P:cell migration; C:extracellular matrix; P:establishment or maintenance of apical/basal cell polarity; P:cell adhesion involved in heart morphogenesis	C:GO:0000808; F:GO:0003677; C:GO:0005634; P:GO:0006260	C:origin recognition complex; F:DNA binding; C:nucleus; P:DNA replication
GMOY008723	1133.28	-0.900161	0.000540142	0.0928529	ebony	e gene product	ebony	0	60.46	11	P:GO:0001692; F:GO:0003833; C:GO:0005737; P:GO:0006583; P:GO:0006633; F:GO:0015645; P:GO:0042417; P:GO:0043042; P:GO:0045475; P:GO:0048022; P:GO:0048082	P:histamine metabolic process; F:beta-alanyl-dopamine synthase activity; C:cytoplasm; P:melanin biosynthetic process from tyrosine; P:fatty acid biosynthetic process; F:fatty acid ligase activity; P:dopamine metabolic process; P:amino acid adenylylation by nonribosomal peptide synthase; P:locomotor rhythm; P:negative regulation of melanin biosynthetic process; P:regulation of adult chitin-contain…	C:GO:0016020	C:membrane
GMOY010334	2.28086	-0.895246	0.000254107	0.0588664	hypothetical protein	twf gene product	twinfilin	2.32641e-07	75	11	F:GO:0003779; C:GO:0005737; C:GO:0005886; P:GO:0007274; P:GO:0007298; P:GO:0008407; P:GO:0010591; P:GO:0016319; P:GO:0030042; P:GO:0030837; P:GO:0048488	F:actin binding; C:cytoplasm; C:plasma membrane; P:neuromuscular synaptic transmission; P:border follicle cell migration; P:chaeta morphogenesis; P:regulation of lamellipodium assembly; P:mushroom body development; P:actin filament depolymerization; P:negative regulation of actin filament polymerization; P:synaptic vesicle endocytosis	no GO terms	no GO terms
GMOY006205	182.53	-0.893531	2.37051e-06	0.00285251	DNA helicase	Mcm5 gene product	Minichromosome maintenance 5	0	70.65	5	F:GO:0003688; F:GO:0005524; C:GO:0005634; P:GO:0006270; C:GO:0042555	F:DNA replication origin binding; F:ATP binding; C:nucleus; P:DNA replication initiation; C:MCM complex	F:GO:0005515; C:GO:0005622; P:GO:0006355	F:protein binding; C:intracellular; P:regulation of transcription, DNA-templated
GMOY012033	556.454	-0.869208	0.000120603	0.0408165	hypothetical protein	CG14439 gene product	---NA---	0	68.78	19	C:GO:0005768; P:GO:0006897; P:GO:0007154; P:GO:0007617; C:GO:0016021; P:GO:0016043; P:GO:0040011; P:GO:0042063; P:GO:0043067; C:GO:0044446; P:GO:0048477; P:GO:0050793; P:GO:0051239; P:GO:0051649; P:GO:0051716; P:GO:0055085; P:GO:0065008; C:GO:0098588; C:GO:0098805	C:endosome; P:endocytosis; P:cell communication; P:mating behavior; C:integral component of membrane; P:cellular component organization; P:locomotion; P:gliogenesis; P:regulation of programmed cell death; C:intracellular organelle part; P:oogenesis; P:regulation of developmental process; P:regulation of multicellular organismal process; P:establishment of localization in cell; P:cellular response…	no IPS match	no IPS match
GMOY012080	903.785	-0.832929	0.000142047	0.0452463	small heat shock protein	Hsp23 gene product	Heat shock protein 23	1.66259e-41	61.12	10	P:GO:0001666; C:GO:0005759; P:GO:0006979; P:GO:0008340; P:GO:0009408; P:GO:0009631; P:GO:0042026; F:GO:0042802; F:GO:0051082; P:GO:0061077	P:response to hypoxia; C:mitochondrial matrix; P:response to oxidative stress; P:determination of adult lifespan; P:response to heat; P:cold acclimation; P:protein refolding; F:identical protein binding; F:unfolded protein binding; P:chaperone-mediated protein folding	P:GO:0008152; F:GO:0016758	P:metabolic process; F:transferase activity, transferring hexosyl groups
GMOY004335	156.655	-0.789425	0.00042575	0.0781503	Ugt58Fa	Ugt58Fa gene product	UDP-glycosyltransferase 58Fa	1.19306e-139	58.77	2	P:GO:0008152; F:GO:0016758	P:metabolic process; F:transferase activity, transferring hexosyl groups	F:GO:0005201; C:GO:0005581	F:extracellular matrix structural constituent; C:collagen trimer
GMOY006921	124.775	-0.786767	7.06937e-07	0.00127602	hypothetical protein	CG15387 gene product	---NA---	1.81313e-63	95	---NA---	---NA---	---NA---	F:GO:0042302	F:structural constituent of cuticle
GMOY006553	89.8077	-0.763756	0.000182393	0.0502355	DNA helicase	Mcm2 gene product	Minichromosome maintenance 2	0	74.41	6	F:GO:0003677; F:GO:0005524; C:GO:0005634; P:GO:0006270; C:GO:0042555; P:GO:1905775	F:DNA binding; F:ATP binding; C:nucleus; P:DNA replication initiation; C:MCM complex; P:negative regulation of DNA helicase activity	F:GO:0003993; F:GO:0016787; F:GO:0046872	F:acid phosphatase activity; F:hydrolase activity; F:metal ion binding
GMOY004459	185.803	-0.745455	0.000607188	0.0996341	Sulfiredoxin	CG6762 gene product	---NA---	2.34229e-54	83.62	6	F:GO:0005524; C:GO:0005737; F:GO:0032542; P:GO:0034599; P:GO:0055114; P:GO:0098869	F:ATP binding; C:cytoplasm; F:sulfiredoxin activity; P:cellular response to oxidative stress; P:oxidation-reduction process; P:cellular oxidant detoxification	no IPS match	no IPS match
GMOY007807	857.149	-0.720795	0.000251375	0.0588664	Heat shock protein 23	Hsp26 gene product	Heat shock protein 26	6.95416e-58	75.46	9	P:GO:0001666; F:GO:0003779; P:GO:0008340; P:GO:0009408; P:GO:0009631; F:GO:0017022; P:GO:0042026; F:GO:0051082; P:GO:0061077	P:response to hypoxia; F:actin binding; P:determination of adult lifespan; P:response to heat; P:cold acclimation; F:myosin binding; P:protein refolding; F:unfolded protein binding; P:chaperone-mediated protein folding	F:GO:0004867	F:serine-type endopeptidase inhibitor activity
GMOY011545	342.544	-0.714737	4.62457e-06	0.00417367	hypothetical protein	CG7950 gene product	---NA---	1.07632e-43	86.05	4	C:GO:0005622; F:GO:0015035; P:GO:0045041; P:GO:0055114	C:intracellular; F:protein disulfide oxidoreductase activity; P:protein import into mitochondrial intermembrane space; P:oxidation-reduction process	no IPS match	no IPS match
GMOY003830	8808.5	-0.703931	0.000363384	0.0715537	hypothetical protein	---NA---	---NA---	---NA---	---NA---	---NA---	---NA---	---NA---	no IPS match	no IPS match
GMOY008048	423.207	-0.667842	0.000356211	0.0714401	2-methoxy-6-polyprenyl-1,4-benzoquinol methylase, mitochondrial	CG2453 gene product	---NA---	1.41215e-155	78.36	3	C:GO:0005743; P:GO:0006744; F:GO:0043334	C:mitochondrial inner membrane; P:ubiquinone biosynthetic process; F:2-hexaprenyl-6-methoxy-1,4-benzoquinone methyltransferase activity	no IPS match	no IPS match
GMOY002641	220.003	-0.60589	0.000411236	0.0767877	hypothetical protein	BcDNA:GH02288 gene product	---NA---	2.46173e-157	59.83	8	C:GO:0000276; P:GO:0006024; P:GO:0006486; P:GO:0015012; F:GO:0015020; C:GO:0016021; F:GO:0016787; P:GO:1902600	C:mitochondrial proton-transporting ATP synthase complex, coupling factor F(o); P:glycosaminoglycan biosynthetic process; P:protein glycosylation; P:heparan sulfate proteoglycan biosynthetic process; F:glucuronosyltransferase activity; C:integral component of membrane; F:hydrolase activity; P:proton transmembrane transport	no IPS match	no IPS match
GMOY000693	6786.28	-0.590214	7.56398e-06	0.00585128	fat-spondin	fat-spondin gene product	fat-spondin	0	64.79	1	F:GO:0004867	F:serine-type endopeptidase inhibitor activity	no IPS match	no IPS match
GMOY009145	5743.95	-0.555936	0.000565714	0.0942567	prohibitin-like protein	Phb2 gene product	Prohibitin 2	2.91493e-157	93.65	1	C:GO:0016020	C:membrane	no GO terms	no GO terms
GMOY010923	523.008	-0.441226	3.53045e-05	0.018207	hypothetical protein	CG34428 gene product	---NA---	1.24416e-21	53.07	---NA---	---NA---	---NA---	no GO terms	no GO terms
GMOY004671	8724.53	-0.433977	0.000178474	0.0502355	IVD (Isovaleryl-CoA dehydrogenase)	CG6638 gene product	---NA---	0	73.38	5	C:GO:0005759; P:GO:0006552; F:GO:0008470; F:GO:0050660; P:GO:0055114	C:mitochondrial matrix; P:leucine catabolic process; F:isovaleryl-CoA dehydrogenase activity; F:flavin adenine dinucleotide binding; P:oxidation-reduction process	no GO terms	no GO terms

## Sheet: High Downregulated
Additional file 9 - List of differentially expressed genes between 10-day old GmmSod+ versus GmmSod- flies
Transcript Id (Vectorbase)	DESeq2				Vectorbase	Blast2GO and Flybase							InterPro
	Base Mean	log2FoldChange	pvalue	padj	Description Vectorbase	Description Blast2Go	Flybase Name	e-Value	sim mean	#GO	GO IDs	GO Names	InterPro GO IDs	InterPro GO Names
GMOY008228	178.466	-3.33124	2.39103e-33	2.58949e-29	hypothetical protein	Cp1 gene product	Cysteine proteinase-1	3.34553e-09	53.57	3	P:GO:0006508; F:GO:0008234; C:GO:0044444	P:proteolysis; F:cysteine-type peptidase activity; C:cytoplasmic part	F:GO:0004190; P:GO:0006508	F:aspartic-type endopeptidase activity; P:proteolysis
GMOY010416	9420.87	-1.67995	3.51532e-13	1.90354e-09	hypothetical protein	---NA---	---NA---	---NA---	---NA---	---NA---	---NA---	---NA---	P:GO:0006024; P:GO:0006486; P:GO:0015012; F:GO:0015020; C:GO:0016021; F:GO:0016757	P:glycosaminoglycan biosynthetic process; P:protein glycosylation; P:heparan sulfate proteoglycan biosynthetic process; F:glucuronosyltransferase activity; C:integral component of membrane; F:transferase activity, transferring glycosyl groups
GMOY010423	174.474	-1.62251	7.3834e-09	2.66541e-05	hypothetical protein	---NA---	---NA---	---NA---	---NA---	---NA---	---NA---	---NA---	C:GO:0016020; F:GO:0016263; P:GO:0016266; F:GO:0016757	C:membrane; F:glycoprotein-N-acetylgalactosamine 3-beta-galactosyltransferase activity; P:O-glycan processing; F:transferase activity, transferring glycosyl groups
GMOY005425	327.603	-1.61274	1.67608e-08	4.53798e-05	hypothetical protein	---NA---	---NA---	---NA---	---NA---	---NA---	---NA---	---NA---	no GO terms	no GO terms
GMOY005345	27.3118	-1.36127	1.82946e-06	0.00268364	hypothetical protein	Bace gene product	beta-site APP-cleaving enzyme	1.88861e-143	68.54	3	P:GO:0006508; P:GO:0030163; F:GO:1902944	P:proteolysis; P:protein catabolic process; F:aspartic-type endopeptidase activity involved in amyloid precursor protein catabolic process	C:GO:0016021; P:GO:0055085	C:integral component of membrane; P:transmembrane transport
GMOY002961	550.229	-1.33028	2.41045e-08	5.22104e-05	hypothetical protein	ND-19 gene product	NADH dehydrogenase (ubiquinone) 19 kDa subunit	4.15908e-27	67.78	4	C:GO:0005743; F:GO:0016491; P:GO:0055114; C:GO:0070469	C:mitochondrial inner membrane; F:oxidoreductase activity; P:oxidation-reduction process; C:respiratory chain	no GO terms	no GO terms
GMOY005321	455.886	-1.32321	3.06383e-06	0.00331812	Cuticular protein 49Aa	Cpr49Aa gene product	Collagen type IV alpha 1	4.01315e-45	81.3	3	F:GO:0008010; C:GO:0031012; P:GO:0040003	F:structural constituent of chitin-based larval cuticle; C:extracellular matrix; P:chitin-based cuticle development	no GO terms	no GO terms
GMOY005586	549.62	-1.29623	4.11424e-06	0.00405066	hypothetical protein	CG11584 gene product	---NA---	4.36894e-21	56.76	---NA---	---NA---	---NA---	F:GO:0008168	F:methyltransferase activity
GMOY012949	267.621	-1.25957	1.07577e-05	0.00685332	RNase MRP	---NA---	---NA---	---NA---	---NA---	---NA---	---NA---	---NA---	C:GO:0005576; P:GO:0006030; F:GO:0008061	C:extracellular region; P:chitin metabolic process; F:chitin binding
GMOY003815	56.0826	-1.21779	2.21775e-05	0.0126412	hypothetical protein	---NA---	---NA---	---NA---	---NA---	---NA---	---NA---	---NA---	no GO terms	no GO terms
GMOY003253	256.262	-1.16258	4.33153e-05	0.0203959	hypothetical protein	---NA---	---NA---	---NA---	---NA---	---NA---	---NA---	---NA---	no GO terms	no GO terms
GMOY005934	176.928	-1.15809	8.35916e-06	0.00587953	hypothetical protein	CG5618 gene product	---NA---	0	72.91	7	F:GO:0004068; F:GO:0004351; P:GO:0006212; P:GO:0007632; P:GO:0019483; F:GO:0030170; P:GO:0048066	F:aspartate 1-decarboxylase activity; F:glutamate decarboxylase activity; P:uracil catabolic process; P:visual behavior; P:beta-alanine biosynthetic process; F:pyridoxal phosphate binding; P:developmental pigmentation	no GO terms	no GO terms
GMOY004893	456.832	-1.15583	4.01534e-05	0.0197664	obstructor-B	obst-B gene product	obstructor-B	1.41588e-150	67.5	7	C:GO:0005615; P:GO:0006030; F:GO:0008061; P:GO:0008362; P:GO:0010716; P:GO:0035151; P:GO:0040014	C:extracellular space; P:chitin metabolic process; F:chitin binding; P:chitin-based embryonic cuticle biosynthetic process; P:negative regulation of extracellular matrix disassembly; P:regulation of tube size, open tracheal system; P:regulation of multicellular organism growth	F:GO:0003824; F:GO:0016831; P:GO:0019752; F:GO:0030170	F:catalytic activity; F:carboxy-lyase activity; P:carboxylic acid metabolic process; F:pyridoxal phosphate binding
GMOY002893	305.978	-1.11418	8.68699e-05	0.0324414	Cuticular protein 62Bc	Cpr62Bc gene product	Cuticular protein 62Bc	9.09006e-38	91.54	3	F:GO:0008010; C:GO:0031012; P:GO:0040003	F:structural constituent of chitin-based larval cuticle; C:extracellular matrix; P:chitin-based cuticle development	no GO terms	no GO terms
GMOY000880	181.715	-1.10839	5.38191e-05	0.0233144	hypothetical protein	CG32036 gene product	---NA---	7.18131e-67	72.55	3	C:GO:0005576; P:GO:0006030; F:GO:0008061	C:extracellular region; P:chitin metabolic process; F:chitin binding	F:GO:0003995; F:GO:0016627; F:GO:0050660; P:GO:0055114	F:acyl-CoA dehydrogenase activity; F:oxidoreductase activity, acting on the CH-CH group of donors; F:flavin adenine dinucleotide binding; P:oxidation-reduction process
GMOY002922	12576.4	-1.1024	4.65021e-05	0.0209841	hypothetical protein	---NA---	---NA---	---NA---	---NA---	---NA---	---NA---	---NA---	F:GO:0032542; P:GO:0055114	F:sulfiredoxin activity; P:oxidation-reduction process
GMOY011005	55978.2	-1.0814	5.96473e-05	0.0248454	hypothetical protein	CG7214 gene product	---NA---	2.47208e-18	69.02	---NA---	---NA---	---NA---	no GO terms	no GO terms
GMOY002203	59.1277	-1.07275	0.00019018	0.0502355	hypothetical protein	reb gene product	rebuf	0	76.36	8	F:GO:0005515; C:GO:0005737; P:GO:0006035; P:GO:0006355; P:GO:0007185; C:GO:0016020; C:GO:0045177; P:GO:0060439	F:protein binding; C:cytoplasm; P:cuticle chitin biosynthetic process; P:regulation of transcription, DNA-templated; P:transmembrane receptor protein tyrosine phosphatase signaling pathway; C:membrane; C:apical part of cell; P:trachea morphogenesis	no GO terms	no GO terms
GMOY011836	10.2745	-1.05597	0.000230154	0.0579667	hypothetical protein	CG9044 gene product	---NA---	4.16011e-07	70.21	3	C:GO:0005737; P:GO:0008104; F:GO:0019901	C:cytoplasm; P:protein localization; F:protein kinase binding	no GO terms	no GO terms
GMOY006948	34.634	-1.05265	8.58052e-05	0.0324414	hypothetical protein	CG7460 gene product	---NA---	1.7598e-155	66.51	2	F:GO:0016491; P:GO:0055114	F:oxidoreductase activity; P:oxidation-reduction process	no GO terms	no GO terms
GMOY011003	21753.6	-1.04619	0.000273734	0.0617612	Adult cuticle protein 1	CG7203 gene product	---NA---	1.06306e-08	80	---NA---	---NA---	---NA---	F:GO:0016491; P:GO:0055114	F:oxidoreductase activity; P:oxidation-reduction process
GMOY000656	48.9813	-1.04235	9.02274e-05	0.0325721	hypothetical protein	CG7460 gene product	---NA---	1.17493e-158	66.95	2	F:GO:0016491; P:GO:0055114	F:oxidoreductase activity; P:oxidation-reduction process	F:GO:0016491; P:GO:0055114	F:oxidoreductase activity; P:oxidation-reduction process
GMOY008845	46.7958	-1.03655	0.000255468	0.0588664	hypothetical protein	CG6055 gene product	---NA---	2.44572e-149	80.73	1	F:GO:0030246	F:carbohydrate binding	F:GO:0015035; P:GO:0045041	F:protein disulfide oxidoreductase activity; P:protein import into mitochondrial intermembrane space
GMOY007523	14091.1	-1.0212	1.98238e-06	0.00268364	hypothetical protein	vkg gene product	viking	0	59.16	5	F:GO:0005201; C:GO:0005576; C:GO:0005581; P:GO:0009653; P:GO:0048731	F:extracellular matrix structural constituent; C:extracellular region; C:collagen trimer; P:anatomical structure morphogenesis; P:system development	no IPS match	no IPS match
GMOY009453	304.159	-1.01909	0.000155617	0.0468147	hypothetical protein	---NA---	---NA---	---NA---	---NA---	---NA---	---NA---	---NA---	no GO terms	no GO terms
GMOY000658	16.6742	-1.01791	0.000299759	0.0649278	Glucose dehydrogenase	Gld gene product	Glucose dehydrogenase	0	77.09	7	C:GO:0005576; P:GO:0006006; P:GO:0008364; F:GO:0016614; P:GO:0046693; F:GO:0050660; P:GO:0055114	C:extracellular region; P:glucose metabolic process; P:pupal chitin-based cuticle development; F:oxidoreductase activity, acting on CH-OH group of donors; P:sperm storage; F:flavin adenine dinucleotide binding; P:oxidation-reduction process	F:GO:0005201; F:GO:0005515; C:GO:0005581	F:extracellular matrix structural constituent; F:protein binding; C:collagen trimer
GMOY011006	22330.2	-1.0094	0.000404133	0.0767853	hypothetical protein	CG7203 gene product	---NA---	1.53387e-12	89.25	---NA---	---NA---	---NA---	no IPS match	no IPS match
GMOY011421	3631.01	-1.00924	0.000150212	0.0464798	hypothetical protein	CG6912 gene product	---NA---	8.05597e-63	48.29	---NA---	---NA---	---NA---	F:GO:0042302	F:structural constituent of cuticle
GMOY010591	110.923	-1.00657	0.000205093	0.0528847	hypothetical protein	---NA---	---NA---	---NA---	---NA---	---NA---	---NA---	---NA---	F:GO:0042302	F:structural constituent of cuticle
GMOY003814	45.0247	-1.00499	0.000336397	0.0700611	hypothetical protein	---NA---	---NA---	---NA---	---NA---	---NA---	---NA---	---NA---	no GO terms	no GO terms
